# Supplementary material for: A comprehensive landscape analysis of autophagy in cancer development and drug resistance
Source: Front Immunol. 2024 Aug 26;15:1412781. doi: 10.3389/fimmu.2024.1412781 (PMC11381251; doi:10.3389/fimmu.2024.1412781)
Supplement: Supplementary file 1 [file DataSheet1.xlsx]

## Sheet: 45-gene list
Supplementary Table S1: Detailed information of the autophagy-associated gene signatures
a）45-gene list
Gene Id	Gene Symbol	Description
7405	UVRAG	UV radiation resistance associated [...
9100	USP10	ubiquitin specific peptidase 10 [Sou...
9706	ULK2	unc-51 like autophagy activating kin...
8408	ULK1	unc-51 like autophagy activating kin...
7248	TSC1	TSC complex subunit 1 [Source:HGNC S...
8878	SQSTM1	sequestosome 1
22933	SIRT2	sirtuin 2 [Source:HGNC Symbol;Acc:HG...
23411	SIRT1	sirtuin 1 [Source:HGNC Symbol;Acc:HG...
57521	RPTOR	regulatory associated protein of MTO...
6009	RHEB	Ras homolog, mTORC1 binding [Source:...
9821	RB1CC1	RB1 inducible coiled-coil 1 [Source:
65018	PINK1	PTEN induced kinase 1 [Source:HGNC S...
30849	PIK3R4	phosphoinositide-3-kinase regulatory...
5289	PIK3C3	phosphatidylinositol 3-kinase cataly...
81631	MAP1LC3B	microtubule-associated protein 1 light chain 3 beta
3916	LAMP1	lysosomal-associated membrane protein 1
3091	HIF1A	hypoxia inducible factor 1 subunit a...
10013	HDAC6	histone deacetylase 6 [Source:HGNC S...
2773	GNAI3	G protein subunit alpha i3 [Source:H...
11345	GABARAPL2	GABA(A) receptor-associated protein-like 2
23710	GABARAPL1	GABA(A) receptor-associated protein like 1
2081	ERN1	endoplasmic reticulum to nucleus sig...
1612	DAPK1	death associated protein kinase 1 [S...
1026	CDKN1A	cyclin-dependent kinase inhibitor 1A (p21, Cip1)
10645	CAMKK2	calcium/calmodulin dependent protein...
10241	CALCOCO2	calcium binding and coiled-coil doma...
665	BNIP3L	BCL2 interacting protein 3 like [Sou...
596	BCL2	BCL2 apoptosis regulator [Source:HGN...
10533	ATG7	ATG7 autophagy related 7 homolog (S. cerevisiae)
9474	ATG5	ATG5 autophagy related 5 homolog (S. cerevisiae)
84971	ATG4D	ATG4 autophagy related 4 homolog D (S. cerevisiae)
84938	ATG4C	ATG4 autophagy related 4 homolog C (S. cerevisiae)
23192	ATG4B	ATG4 autophagy related 4 homolog B (S. cerevisiae)
115201	ATG4A	ATG4 autophagy related 4 homolog A (S. cerevisiae)
64422	ATG3	ATG3 autophagy related 3 homolog (S. cerevisiae)
55102	ATG2B	ATG2 autophagy related 2 homolog B (S. cerevisiae)
23130	ATG2A	autophagy related 2A [Source:HGNC Sy...
9140	ATG12	autophagy related 12 [Source:HGNC Sy...
83734	ATG10	ATG10 autophagy related 10 homolog (S. cerevisiae)
22926	ATF6	activating transcription factor 6 [S...
79065	ATG9A	ATG9 autophagy related 9 homolog A (S. cerevisiae)
55054	ATG16L1	autophagy related 16 like 1 [Source:...
22863	ATG14	autophagy related 14 [Source:HGNC Sy...
9776	ATG13	autophagy related 13 [Source:HGNC Sy...
8678	BECN1	beclin 1 [Source:HGNC Symbol;Acc:HGN...

## Sheet: 146-gene list
Supplementary Table S1: Detailed information of the autophagy-associated gene signatures
b）146-gene list
Gene Id	Gene Symbol	Description
10018	BCL2L11	BCL2 like 11 [Source:HGNC Symbol;Acc:HGNC:...
10043	TOM1	target of myb1 membrane trafficking protei...
10133	OPTN	optineurin [Source:HGNC Symbol;Acc:HGNC:17...
10206	TRIM13	tripartite motif containing 13 [Source:HGN...
10241	CALCOCO2	calcium binding and coiled-coil domain 2 [...
10346	TRIM22	tripartite motif containing 22 [Source:HGN...
10392	NOD1	nucleotide binding oligomerization domain ...
10475	TRIM38	tripartite motif containing 38 [Source:HGN...
10524	KAT5	lysine acetyltransferase 5 [Source:HGNC Sy...
10558	SPTLC1	serine palmitoyltransferase long chain bas...
10641	NPRL2	NPR2 like, GATOR1 complex subunit [Source:...
10645	CAMKK2	calcium/calmodulin dependent protein kinas...
10715	CERS1	ceramide synthase 1 [Source:HGNC Symbol;Ac...
10738	RFPL3	ret finger protein like 3 [Source:HGNC Sym...
10739	RFPL2	ret finger protein like 2 [Source:HGNC Sym...
10769	PLK2	polo like kinase 2 [Source:HGNC Symbol;Acc...
11040	PIM2	Pim-2 proto-oncogene, serine/threonine kin...
11043	MID2	midline 2 [Source:HGNC Symbol;Acc:HGNC:7096]
11152	WDR45	WD repeat domain 45 [Source:HGNC Symbol;Ac...
112574	SNX18	sorting nexin 18 [Source:HGNC Symbol;Acc:H...
11315	PARK7	Parkinsonism associated deglycase [Source:...
117854	TRIM6	tripartite motif containing 6 [Source:HGNC...
120892	LRRK2	leucine rich repeat kinase 2 [Source:HGNC ...
1263	PLK3	polo like kinase 3 [Source:HGNC Symbol;Acc...
140775	SMCR8	SMCR8-C9orf72 complex subunit [Source:HGNC...
143686	SESN3	sestrin 3 [Source:HGNC Symbol;Acc:HGNC:23060]
148022	TICAM1	TIR domain containing adaptor molecule 1 [...
154	ADRB2	adrenoceptor beta 2 [Source:HGNC Symbol;Ac...
1612	DAPK1	death associated protein kinase 1 [Source:...
1634	DCN	decorin [Source:HGNC Symbol;Acc:HGNC:2705]
201163	FLCN	folliculin [Source:HGNC Symbol;Acc:HGNC:27...
201292	TRIM65	tripartite motif containing 65 [Source:HGN...
2021	ENDOG	endonuclease G [Source:HGNC Symbol;Acc:HGN...
203228	C9orf72	C9orf72-SMCR8 complex subunit [Source:HGNC...
207063	DHRSX	dehydrogenase/reductase X-linked [Source:H...
219771	CCNY	cyclin Y [Source:HGNC Symbol;Acc:HGNC:23354]
220441	RNF152	ring finger protein 152 [Source:HGNC Symbo...
22926	ATF6	activating transcription factor 6 [Source:...
22930	RAB3GAP1	RAB3 GTPase activating protein catalytic s...
22954	TRIM32	tripartite motif containing 32 [Source:HGN...
2308	FOXO1	forkhead box O1 [Source:HGNC Symbol;Acc:HG...
2309	FOXO3	forkhead box O3 [Source:HGNC Symbol;Acc:HG...
23130	ATG2A	autophagy related 2A [Source:HGNC Symbol;A...
23367	LARP1	La ribonucleoprotein 1, translational regu...
23376	UFL1	UFM1 specific ligase 1 [Source:HGNC Symbol...
23411	SIRT1	sirtuin 1 [Source:HGNC Symbol;Acc:HGNC:14929]
23677	SH3BP4	SH3 domain binding protein 4 [Source:HGNC ...
25782	RAB3GAP2	RAB3 GTPase activating non-catalytic prote...
25793	FBXO7	F-box protein 7 [Source:HGNC Symbol;Acc:HG...
258010	SVIP	small VCP interacting protein [Source:HGNC...
25893	TRIM58	tripartite motif containing 58 [Source:HGN...
26086	GPSM1	G protein signaling modulator 1 [Source:HG...
26353	HSPB8	heat shock protein family B (small) member...
27244	SESN1	sestrin 1 [Source:HGNC Symbol;Acc:HGNC:21595]
2773	GNAI3	G protein subunit alpha i3 [Source:HGNC Sy...
285180	RUFY4	RUN and FYVE domain containing 4 [Source:H...
291	SLC25A4	solute carrier family 25 member 4 [Source:...
29110	TBK1	TANK binding kinase 1 [Source:HGNC Symbol;...
292	SLC25A5	solute carrier family 25 member 5 [Source:...
2931	GSK3A	glycogen synthase kinase 3 alpha [Source:H...
2932	GSK3B	glycogen synthase kinase 3 beta [Source:HG...
3064	HTT	huntingtin [Source:HGNC Symbol;Acc:HGNC:4851]
3091	HIF1A	hypoxia inducible factor 1 subunit alpha [...
3146	HMGB1	high mobility group box 1 [Source:HGNC Sym...
3162	HMOX1	heme oxygenase 1 [Source:HGNC Symbol;Acc:H...
340061	STING1	stimulator of interferon response cGAMP in...
342931	RFPL4A	ret finger protein like 4A [Source:HGNC Sy...
3456	IFNB1	interferon beta 1 [Source:HGNC Symbol;Acc:...
345611	IRGM	immunity related GTPase M [Source:HGNC Sym...
3458	IFNG	interferon gamma [Source:HGNC Symbol;Acc:H...
3565	IL4	interleukin 4 [Source:HGNC Symbol;Acc:HGNC...
3791	KDR	kinase insert domain receptor [Source:HGNC...
401548	SNX30	sorting nexin family member 30 [Source:HGN...
4210	MEFV	MEFV innate immuity regulator, pyrin [Sour...
5049	PAFAH1B2	platelet activating factor acetylhydrolase...
5071	PRKN	parkin RBR E3 ubiquitin protein ligase [So...
51100	SH3GLB1	SH3 domain containing GRB2 like, endophili...
5127	CDK16	cyclin dependent kinase 16 [Source:HGNC Sy...
51322	WAC	WW domain containing adaptor with coiled-c...
51375	SNX7	sorting nexin 7 [Source:HGNC Symbol;Acc:HG...
5286	PIK3C2A	phosphatidylinositol-4-phosphate 3-kinase ...
5291	PIK3CB	phosphatidylinositol-4,5-bisphosphate 3-ki...
5305	PIP4K2A	phosphatidylinositol-5-phosphate 4-kinase ...
53373	TPCN1	two pore segment channel 1 [Source:HGNC Sy...
53840	TRIM34	tripartite motif containing 34 [Source:HGN...
54106	TLR9	toll like receptor 9 [Source:HGNC Symbol;A...
55054	ATG16L1	autophagy related 16 like 1 [Source:HGNC S...
55062	WIPI1	WD repeat domain, phosphoinositide interac...
55072	RNF31	ring finger protein 31 [Source:HGNC Symbol...
55128	TRIM68	tripartite motif containing 68 [Source:HGN...
55187	VPS13D	vacuolar protein sorting 13 homolog D [Sou...
5562	PRKAA1	protein kinase AMP-activated catalytic sub...
55626	AMBRA1	autophagy and beclin 1 regulator 1 [Source...
5563	PRKAA2	protein kinase AMP-activated catalytic sub...
5587	PRKD1	protein kinase D1 [Source:HGNC Symbol;Acc:...
5595	MAPK3	mitogen-activated protein kinase 3 [Source...
572	BAD	BCL2 associated agonist of cell death [Sou...
57535	ELAPOR1	endosome-lysosome associated apoptosis and...
5899	RALB	RAS like proto-oncogene B [Source:HGNC Sym...
5988	RFPL1	ret finger protein like 1 [Source:HGNC Sym...
60592	SCOC	short coiled-coil protein [Source:HGNC Sym...
60673	ATG101	autophagy related 101 [Source:HGNC Symbol;...
6093	ROCK1	Rho associated coiled-coil containing prot...
64112	MOAP1	modulator of apoptosis 1 [Source:HGNC Symb...
64127	NOD2	nucleotide binding oligomerization domain ...
65018	PINK1	PTEN induced kinase 1 [Source:HGNC Symbol;...
664	BNIP3	BCL2 interacting protein 3 [Source:HGNC Sy...
665	BNIP3L	BCL2 interacting protein 3 like [Source:HG...
6737	TRIM21	tripartite motif containing 21 [Source:HGN...
6794	STK11	serine/threonine kinase 11 [Source:HGNC Sy...
6829	SUPT5H	SPT5 homolog, DSIF elongation factor subun...
6885	MAP3K7	mitogen-activated protein kinase kinase ki...
7248	TSC1	TSC complex subunit 1 [Source:HGNC Symbol;...
7249	TSC2	TSC complex subunit 2 [Source:HGNC Symbol;...
729974	RFPL4AL1	ret finger protein like 4A like 1 [Source:...
7405	UVRAG	UV radiation resistance associated [Source...
7416	VDAC1	voltage dependent anion channel 1 [Source:...
79156	PLEKHF1	pleckstrin homology and FYVE domain contai...
7942	TFEB	transcription factor EB [Source:HGNC Symbo...
79443	FYCO1	FYVE and coiled-coil domain autophagy adap...
7957	EPM2A	EPM2A glucan phosphatase, laforin [Source:...
79837	PIP4K2C	phosphatidylinositol-5-phosphate 4-kinase ...
80149	ZC3H12A	zinc finger CCCH-type containing 12A [Sour...
8131	NPRL3	NPR3 like, GATOR1 complex subunit [Source:...
81603	TRIM8	tripartite motif containing 8 [Source:HGNC...
83667	SESN2	sestrin 2 [Source:HGNC Symbol;Acc:HGNC:20746]
8396	PIP4K2B	phosphatidylinositol-5-phosphate 4-kinase ...
8408	ULK1	unc-51 like autophagy activating kinase 1 ...
84219	WDR24	WD repeat domain 24 [Source:HGNC Symbol;Ac...
8517	IKBKG	inhibitor of nuclear factor kappa B kinase...
85363	TRIM5	tripartite motif containing 5 [Source:HGNC...
8678	BECN1	beclin 1 [Source:HGNC Symbol;Acc:HGNC:1034]
8723	SNX4	sorting nexin 4 [Source:HGNC Symbol;Acc:HG...
8767	RIPK2	receptor interacting serine/threonine kina...
90070	LACRT	lacritin [Source:HGNC Symbol;Acc:HGNC:16430]
90678	LRSAM1	leucine rich repeat and sterile alpha moti...
92140	MTDH	metadherin [Source:HGNC Symbol;Acc:HGNC:29...
94103	ORMDL3	ORMDL sphingolipid biosynthesis regulator ...
94241	TP53INP1	tumor protein p53 inducible nuclear protei...
9517	SPTLC2	serine palmitoyltransferase long chain bas...
9528	TMEM59	transmembrane protein 59 [Source:HGNC Symb...
9531	BAG3	BAG cochaperone 3 [Source:HGNC Symbol;Acc:...
9681	DEPDC5	DEP domain containing 5, GATOR1 subcomplex...
9706	ULK2	unc-51 like autophagy activating kinase 2 ...
9776	ATG13	autophagy related 13 [Source:HGNC Symbol;A...
9821	RB1CC1	RB1 inducible coiled-coil 1 [Source:HGNC S...

## Sheet: 89-gene list
Supplementary Table S1: Detailed information of the autophagy-associated gene signatures
c）89-gene list
Gene Id	Gene Symbol	Description
100287171	WASHC1	WASH complex subunit 1 [Source:HGNC ...
10193	RNF41	ring finger protein 41 [Source:HGNC ...
10670	RRAGA	Ras related GTP binding A [Source:HG...
10919	EHMT2	euchromatic histone lysine methyltra...
11011	TLK2	tousled like kinase 2 [Source:HGNC S...
11178	LZTS1	leucine zipper tumor suppressor 1 [S...
11180	WDR6	WD repeat domain 6 [Source:HGNC Symb...
120892	LRRK2	leucine rich repeat kinase 2 [Source...
128866	CHMP4B	charged multivesicular body protein ...
140775	SMCR8	SMCR8-C9orf72 complex subunit [Sourc...
148	ADRA1A	adrenoceptor alpha 1A [Source:HGNC S...
1611	DAP	death associated protein [Source:HGN...
1977	EIF4E	eukaryotic translation initiation fa...
1981	EIF4G1	eukaryotic translation initiation fa...
1982	EIF4G2	eukaryotic translation initiation fa...
207	AKT1	AKT serine/threonine kinase 1 [Sourc...
221937	FOXK1	forkhead box K1 [Source:HGNC Symbol;...
22933	SIRT2	sirtuin 2 [Source:HGNC Symbol;Acc:HG...
23118	TAB2	TGF-beta activated kinase 1 (MAP3K7)...
23256	SCFD1	sec1 family domain containing 1 [Sou...
23274	CLEC16A	C-type lectin domain containing 16A ...
2475	MTOR	mechanistic target of rapamycin kina...
257397	TAB3	TGF-beta activated kinase 1 (MAP3K7)...
26073	POLDIP2	DNA polymerase delta interacting pro...
26191	PTPN22	protein tyrosine phosphatase non-rec...
2626	GATA4	GATA binding protein 4 [Source:HGNC ...
26471	NUPR1	nuclear protein 1, transcriptional r...
2801	GOLGA2	golgin A2 [Source:HGNC Symbol;Acc:HG...
29082	CHMP4A	charged multivesicular body protein ...
3082	HGF	hepatocyte growth factor [Source:HGN...
3162	HMOX1	heme oxygenase 1 [Source:HGNC Symbol...
3357	HTR2B	5-hydroxytryptamine receptor 2B [Sou...
340371	NRBP2	nuclear receptor binding protein 2 [...
3586	IL10	interleukin 10 [Source:HGNC Symbol;A...
3587	IL10RA	interleukin 10 receptor subunit alph...
3607	FOXK2	forkhead box K2 [Source:HGNC Symbol;...
3834	KIF25	kinesin family member 25 [Source:HGN...
3952	LEP	leptin [Source:HGNC Symbol;Acc:HGNC:...
3953	LEPR	leptin receptor [Source:HGNC Symbol;...
406884	MIRLET7B	microRNA let-7b [Source:HGNC Symbol;...
406976	MIR199A1	microRNA 199a-1 [Source:HGNC Symbol;...
4102	MAGEA3	MAGE family member A3 [Source:HGNC S...
4105	MAGEA6	MAGE family member A6 [Source:HGNC S...
4170	MCL1	MCL1 apoptosis regulator, BCL2 famil...
4233	MET	MET proto-oncogene, receptor tyrosin...
4504	MT3	metallothionein 3 [Source:HGNC Symbo...
4534	MTM1	myotubularin 1 [Source:HGNC Symbol;A...
4864	NPC1	NPC intracellular cholesterol transp...
5290	PIK3CA	phosphatidylinositol-4,5-bisphosphat...
54209	TREM2	triggering receptor expressed on mye...
5476	CTSA	cathepsin A [Source:HGNC Symbol;Acc:...
54922	RASIP1	Ras interacting protein 1 [Source:HG...
55254	TMEM39A	transmembrane protein 39A [Source:HG...
55613	MTMR8	myotubularin related protein 8 [Sour...
56893	UBQLN4	ubiquilin 4 [Source:HGNC Symbol;Acc:...
57103	TIGAR	TP53 induced glycolysis regulatory p...
57521	RPTOR	regulatory associated protein of MTO...
57533	TBC1D14	TBC1 domain family member 14 [Source...
57602	USP36	ubiquitin specific peptidase 36 [Sou...
5768	QSOX1	quiescin sulfhydryl oxidase 1 [Sourc...
596	BCL2	BCL2 apoptosis regulator [Source:HGN...
6048	RNF5	ring finger protein 5 [Source:HGNC S...
64223	MLST8	MTOR associated protein, LST8 homolo...
65018	PINK1	PTEN induced kinase 1 [Source:HGNC S...
66036	MTMR9	myotubularin related protein 9 [Sour...
6622	SNCA	synuclein alpha [Source:HGNC Symbol;...
6625	SNRNP70	small nuclear ribonucleoprotein U1 s...
6774	STAT3	signal transducer and activator of t...
706	TSPO	translocator protein [Source:HGNC Sy...
7157	TP53	tumor protein p53 [Source:HGNC Symbo...
7248	TSC1	TSC complex subunit 1 [Source:HGNC S...
7249	TSC2	TSC complex subunit 2 [Source:HGNC S...
7428	VHL	von Hippel-Lindau tumor suppressor [...
79142	PHF23	PHD finger protein 23 [Source:HGNC S...
80317	ZKSCAN3	zinc finger with KRAB and SCAN domai...
80772	CPTP	ceramide-1-phosphate transfer protei...
8140	SLC7A5	solute carrier family 7 member 5 [So...
84749	USP30	ubiquitin specific peptidase 30 [Sou...
84861	KLHL22	kelch like family member 22 [Source:...
8672	EIF4G3	eukaryotic translation initiation fa...
8678	BECN1	beclin 1 [Source:HGNC Symbol;Acc:HGN...
8925	HERC1	HECT and RLD domain containing E3 ub...
90427	BMF	Bcl2 modifying factor [Source:HGNC S...
92196	DAPL1	death associated protein like 1 [Sou...
9554	SEC22B	SEC22 homolog B, vesicle trafficking...
9637	FEZ2	fasciculation and elongation protein...
9638	FEZ1	fasciculation and elongation protein...
9682	KDM4A	lysine demethylase 4A [Source:HGNC S...
9711	RUBCN	rubicon autophagy regulator [Source:...

## Sheet: 351-gene list
Supplementary Table S1: Detailed information of the autophagy-associated gene signatures
d）351-gene list
Gene Id	Gene Symbol	Description
10013	HDAC6	histone deacetylase 6 [Source:HGNC S...
10018	BCL2L11	BCL2 like 11 [Source:HGNC Symbol;Acc...
100287171	WASHC1	WASH complex subunit 1 [Source:HGNC ...
10043	TOM1	target of myb1 membrane trafficking ...
10059	DNM1L	dynamin 1 like [Source:HGNC Symbol;A...
10133	OPTN	optineurin [Source:HGNC Symbol;Acc:H...
10193	RNF41	ring finger protein 41 [Source:HGNC ...
1020	CDK5	cyclin dependent kinase 5 [Source:HG...
10206	TRIM13	tripartite motif containing 13 [Sour...
10241	CALCOCO2	calcium binding and coiled-coil doma...
10269	ZMPSTE24	zinc metallopeptidase STE24 [Source:...
10325	RRAGB	Ras related GTP binding B [Source:HG...
10346	TRIM22	tripartite motif containing 22 [Sour...
10392	NOD1	nucleotide binding oligomerization d...
10456	HAX1	HCLS1 associated protein X-1 [Source...
10475	TRIM38	tripartite motif containing 38 [Sour...
10524	KAT5	lysine acetyltransferase 5 [Source:H...
10558	SPTLC1	serine palmitoyltransferase long cha...
10641	NPRL2	NPR2 like, GATOR1 complex subunit [S...
10645	CAMKK2	calcium/calmodulin dependent protein...
10670	RRAGA	Ras related GTP binding A [Source:HG...
10715	CERS1	ceramide synthase 1 [Source:HGNC Sym...
10738	RFPL3	ret finger protein like 3 [Source:HG...
10739	RFPL2	ret finger protein like 2 [Source:HG...
10769	PLK2	polo like kinase 2 [Source:HGNC Symb...
10919	EHMT2	euchromatic histone lysine methyltra...
11011	TLK2	tousled like kinase 2 [Source:HGNC S...
11040	PIM2	Pim-2 proto-oncogene, serine/threoni...
11043	MID2	midline 2 [Source:HGNC Symbol;Acc:HG...
11067	DEPP1	DEPP1 autophagy regulator [Source:HG...
11152	WDR45	WD repeat domain 45 [Source:HGNC Sym...
11178	LZTS1	leucine zipper tumor suppressor 1 [S...
11180	WDR6	WD repeat domain 6 [Source:HGNC Symb...
112574	SNX18	sorting nexin 18 [Source:HGNC Symbol...
112936	VPS26B	VPS26 retromer complex component B [...
11315	PARK7	Parkinsonism associated deglycase [S...
114881	OSBPL7	oxysterol binding protein like 7 [So...
116442	RAB39B	RAB39B, member RAS oncogene family [...
117854	TRIM6	tripartite motif containing 6 [Sourc...
1201	CLN3	CLN3 lysosomal/endosomal transmembra...
120892	LRRK2	leucine rich repeat kinase 2 [Source...
1263	PLK3	polo like kinase 3 [Source:HGNC Symb...
128338	DRAM2	DNA damage regulated autophagy modul...
128866	CHMP4B	charged multivesicular body protein ...
140710	SOGA1	suppressor of glucose, autophagy ass...
140775	SMCR8	SMCR8-C9orf72 complex subunit [Sourc...
1411	CRYBA1	crystallin beta A1 [Source:HGNC Symb...
143686	SESN3	sestrin 3 [Source:HGNC Symbol;Acc:HG...
1459	CSNK2A2	casein kinase 2 alpha 2 [Source:HGNC...
148	ADRA1A	adrenoceptor alpha 1A [Source:HGNC S...
148022	TICAM1	TIR domain containing adaptor molecu...
149371	EXOC8	exocyst complex component 8 [Source:...
154	ADRB2	adrenoceptor beta 2 [Source:HGNC Sym...
155066	ATP6V0E2	ATPase H+ transporting V0 subunit e2...
1611	DAP	death associated protein [Source:HGN...
1612	DAPK1	death associated protein kinase 1 [S...
1613	DAPK3	death associated protein kinase 3 [S...
1634	DCN	decorin [Source:HGNC Symbol;Acc:HGNC...
1649	DDIT3	DNA damage inducible transcript 3 [S...
171389	NLRP6	NLR family pyrin domain containing 6...
1915	EEF1A1	eukaryotic translation elongation fa...
1917	EEF1A2	eukaryotic translation elongation fa...
1977	EIF4E	eukaryotic translation initiation fa...
1981	EIF4G1	eukaryotic translation initiation fa...
1982	EIF4G2	eukaryotic translation initiation fa...
201163	FLCN	folliculin [Source:HGNC Symbol;Acc:H...
201292	TRIM65	tripartite motif containing 65 [Sour...
2017	CTTN	cortactin [Source:HGNC Symbol;Acc:HG...
2021	ENDOG	endonuclease G [Source:HGNC Symbol;A...
203228	C9orf72	C9orf72-SMCR8 complex subunit [Sourc...
2033	EP300	E1A binding protein p300 [Source:HGN...
207	AKT1	AKT serine/threonine kinase 1 [Sourc...
207063	DHRSX	dehydrogenase/reductase X-linked [So...
2072	ERCC4	ERCC excision repair 4, endonuclease...
2081	ERN1	endoplasmic reticulum to nucleus sig...
219771	CCNY	cyclin Y [Source:HGNC Symbol;Acc:HGN...
219931	TPCN2	two pore segment channel 2 [Source:H...
220441	RNF152	ring finger protein 152 [Source:HGNC...
221937	FOXK1	forkhead box K1 [Source:HGNC Symbol;...
225689	MAPK15	mitogen-activated protein kinase 15 ...
22863	ATG14	autophagy related 14 [Source:HGNC Sy...
22926	ATF6	activating transcription factor 6 [S...
22930	RAB3GAP1	RAB3 GTPase activating protein catal...
22933	SIRT2	sirtuin 2 [Source:HGNC Symbol;Acc:HG...
22954	TRIM32	tripartite motif containing 32 [Sour...
23032	USP33	ubiquitin specific peptidase 33 [Sou...
2308	FOXO1	forkhead box O1 [Source:HGNC Symbol;...
2309	FOXO3	forkhead box O3 [Source:HGNC Symbol;...
23118	TAB2	TGF-beta activated kinase 1 (MAP3K7)...
23130	ATG2A	autophagy related 2A [Source:HGNC Sy...
23255	MTCL1	microtubule crosslinking factor 1 [S...
23256	SCFD1	sec1 family domain containing 1 [Sou...
23265	EXOC7	exocyst complex component 7 [Source:...
23274	CLEC16A	C-type lectin domain containing 16A ...
23367	LARP1	La ribonucleoprotein 1, translationa...
23376	UFL1	UFM1 specific ligase 1 [Source:HGNC ...
23400	ATP13A2	ATPase cation transporting 13A2 [Sou...
23411	SIRT1	sirtuin 1 [Source:HGNC Symbol;Acc:HG...
23545	ATP6V0A2	ATPase H+ transporting V0 subunit a2...
23604	DAPK2	death associated protein kinase 2 [S...
23677	SH3BP4	SH3 domain binding protein 4 [Source...
23770	FKBP8	FKBP prolyl isomerase 8 [Source:HGNC...
245972	ATP6V0D2	ATPase H+ transporting V0 subunit d2...
245973	ATP6V1C2	ATPase H+ transporting V1 subunit C2...
2475	MTOR	mechanistic target of rapamycin kina...
25	ABL1	ABL proto-oncogene 1, non-receptor t...
254122	SNX32	sorting nexin 32 [Source:HGNC Symbol...
256471	MFSD8	major facilitator superfamily domain...
257397	TAB3	TGF-beta activated kinase 1 (MAP3K7)...
25782	RAB3GAP2	RAB3 GTPase activating non-catalytic...
25793	FBXO7	F-box protein 7 [Source:HGNC Symbol;...
258010	SVIP	small VCP interacting protein [Sourc...
25827	FBXL2	F-box and leucine rich repeat protei...
25851	TECPR1	tectonin beta-propeller repeat conta...
25853	DCAF12	DDB1 and CUL4 associated factor 12 [...
25893	TRIM58	tripartite motif containing 58 [Sour...
2597	GAPDH	glyceraldehyde-3-phosphate dehydroge...
25989	ULK3	unc-51 like kinase 3 [Source:HGNC Sy...
26073	POLDIP2	DNA polymerase delta interacting pro...
26086	GPSM1	G protein signaling modulator 1 [Sou...
26191	PTPN22	protein tyrosine phosphatase non-rec...
2626	GATA4	GATA binding protein 4 [Source:HGNC ...
2629	GBA1	glucosylceramidase beta 1 [Source:HG...
26353	HSPB8	heat shock protein family B (small) ...
26471	NUPR1	nuclear protein 1, transcriptional r...
2670	GFAP	glial fibrillary acidic protein [Sou...
27	ABL2	ABL proto-oncogene 2, non-receptor t...
27074	LAMP3	lysosomal associated membrane protei...
27131	SNX5	sorting nexin 5 [Source:HGNC Symbol;...
27244	SESN1	sestrin 1 [Source:HGNC Symbol;Acc:HG...
27429	HTRA2	HtrA serine peptidase 2 [Source:HGNC...
2773	GNAI3	G protein subunit alpha i3 [Source:H...
2801	GOLGA2	golgin A2 [Source:HGNC Symbol;Acc:HG...
285180	RUFY4	RUN and FYVE domain containing 4 [So...
29082	CHMP4A	charged multivesicular body protein ...
291	SLC25A4	solute carrier family 25 member 4 [S...
29108	PYCARD	PYD and CARD domain containing [Sour...
29110	TBK1	TANK binding kinase 1 [Source:HGNC S...
292	SLC25A5	solute carrier family 25 member 5 [S...
2931	GSK3A	glycogen synthase kinase 3 alpha [So...
2932	GSK3B	glycogen synthase kinase 3 beta [Sou...
29919	RMC1	regulator of MON1-CCZ1 [Source:HGNC ...
29978	UBQLN2	ubiquilin 2 [Source:HGNC Symbol;Acc:...
29979	UBQLN1	ubiquilin 1 [Source:HGNC Symbol;Acc:...
3064	HTT	huntingtin [Source:HGNC Symbol;Acc:H...
3082	HGF	hepatocyte growth factor [Source:HGN...
30849	PIK3R4	phosphoinositide-3-kinase regulatory...
3091	HIF1A	hypoxia inducible factor 1 subunit a...
3146	HMGB1	high mobility group box 1 [Source:HG...
3162	HMOX1	heme oxygenase 1 [Source:HGNC Symbol...
3315	HSPB1	heat shock protein family B (small) ...
3357	HTR2B	5-hydroxytryptamine receptor 2B [Sou...
340061	STING1	stimulator of interferon response cG...
340371	NRBP2	nuclear receptor binding protein 2 [...
340485	ACER2	alkaline ceramidase 2 [Source:HGNC S...
3428	IFI16	interferon gamma inducible protein 1...
342931	RFPL4A	ret finger protein like 4A [Source:H...
3456	IFNB1	interferon beta 1 [Source:HGNC Symbo...
345611	IRGM	immunity related GTPase M [Source:HG...
3458	IFNG	interferon gamma [Source:HGNC Symbol...
3565	IL4	interleukin 4 [Source:HGNC Symbol;Ac...
3586	IL10	interleukin 10 [Source:HGNC Symbol;A...
3587	IL10RA	interleukin 10 receptor subunit alph...
3607	FOXK2	forkhead box K2 [Source:HGNC Symbol;...
3708	ITPR1	inositol 1,4,5-trisphosphate recepto...
3791	KDR	kinase insert domain receptor [Sourc...
3834	KIF25	kinesin family member 25 [Source:HGN...
387104	SOGA3	SOGA family member 3 [Source:HGNC Sy...
3952	LEP	leptin [Source:HGNC Symbol;Acc:HGNC:...
3953	LEPR	leptin receptor [Source:HGNC Symbol;...
401548	SNX30	sorting nexin family member 30 [Sour...
406884	MIRLET7B	microRNA let-7b [Source:HGNC Symbol;...
406976	MIR199A1	microRNA 199a-1 [Source:HGNC Symbol;...
4102	MAGEA3	MAGE family member A3 [Source:HGNC S...
4105	MAGEA6	MAGE family member A6 [Source:HGNC S...
4137	MAPT	microtubule associated protein tau [...
4170	MCL1	MCL1 apoptosis regulator, BCL2 famil...
4210	MEFV	MEFV innate immuity regulator, pyrin...
4218	RAB8A	RAB8A, member RAS oncogene family [S...
4233	MET	MET proto-oncogene, receptor tyrosin...
4504	MT3	metallothionein 3 [Source:HGNC Symbo...
4534	MTM1	myotubularin 1 [Source:HGNC Symbol;A...
472	ATM	ATM serine/threonine kinase [Source:...
4734	NEDD4	NEDD4 E3 ubiquitin protein ligase [S...
4864	NPC1	NPC intracellular cholesterol transp...
493856	CISD2	CDGSH iron sulfur domain 2 [Source:H...
4943	TBC1D25	TBC1 domain family member 25 [Source...
5049	PAFAH1B2	platelet activating factor acetylhyd...
5071	PRKN	parkin RBR E3 ubiquitin protein liga...
51100	SH3GLB1	SH3 domain containing GRB2 like, end...
5127	CDK16	cyclin dependent kinase 16 [Source:H...
51322	WAC	WW domain containing adaptor with co...
51375	SNX7	sorting nexin 7 [Source:HGNC Symbol;...
51382	ATP6V1D	ATPase H+ transporting V1 subunit D ...
51606	ATP6V1H	ATPase H+ transporting V1 subunit H ...
51699	VPS29	VPS29 retromer complex component [So...
523	ATP6V1A	ATPase H+ transporting V1 subunit A ...
525	ATP6V1B1	ATPase H+ transporting V1 subunit B1...
526	ATP6V1B2	ATPase H+ transporting V1 subunit B2...
527	ATP6V0C	ATPase H+ transporting V0 subunit c ...
528	ATP6V1C1	ATPase H+ transporting V1 subunit C1...
5286	PIK3C2A	phosphatidylinositol-4-phosphate 3-k...
5289	PIK3C3	phosphatidylinositol 3-kinase cataly...
529	ATP6V1E1	ATPase H+ transporting V1 subunit E1...
5290	PIK3CA	phosphatidylinositol-4,5-bisphosphat...
5291	PIK3CB	phosphatidylinositol-4,5-bisphosphat...
5296	PIK3R2	phosphoinositide-3-kinase regulatory...
5305	PIP4K2A	phosphatidylinositol-5-phosphate 4-k...
533	ATP6V0B	ATPase H+ transporting V0 subunit b ...
53373	TPCN1	two pore segment channel 1 [Source:H...
534	ATP6V1G2	ATPase H+ transporting V1 subunit G2...
535	ATP6V0A1	ATPase H+ transporting V0 subunit a1...
53840	TRIM34	tripartite motif containing 34 [Sour...
54106	TLR9	toll like receptor 9 [Source:HGNC Sy...
54209	TREM2	triggering receptor expressed on mye...
5476	CTSA	cathepsin A [Source:HGNC Symbol;Acc:...
54832	VPS13C	vacuolar protein sorting 13 homolog ...
54922	RASIP1	Ras interacting protein 1 [Source:HG...
55054	ATG16L1	autophagy related 16 like 1 [Source:...
55062	WIPI1	WD repeat domain, phosphoinositide i...
55072	RNF31	ring finger protein 31 [Source:HGNC ...
55128	TRIM68	tripartite motif containing 68 [Sour...
55187	VPS13D	vacuolar protein sorting 13 homolog ...
55254	TMEM39A	transmembrane protein 39A [Source:HG...
55255	WDR41	WD repeat domain 41 [Source:HGNC Sym...
55294	FBXW7	F-box and WD repeat domain containin...
55332	DRAM1	DNA damage regulated autophagy modul...
55486	PARL	presenilin associated rhomboid like ...
55613	MTMR8	myotubularin related protein 8 [Sour...
5562	PRKAA1	protein kinase AMP-activated catalyt...
55626	AMBRA1	autophagy and beclin 1 regulator 1 [...
5563	PRKAA2	protein kinase AMP-activated catalyt...
5566	PRKACA	protein kinase cAMP-activated cataly...
55737	VPS35	VPS35 retromer complex component [So...
55763	EXOC1	exocyst complex component 1 [Source:...
55847	CISD1	CDGSH iron sulfur domain 1 [Source:H...
5587	PRKD1	protein kinase D1 [Source:HGNC Symbo...
5595	MAPK3	mitogen-activated protein kinase 3 [...
5599	MAPK8	mitogen-activated protein kinase 8 [...
5660	PSAP	prosaposin [Source:HGNC Symbol;Acc:H...
56834	GPR137	G protein-coupled receptor 137 [Sour...
56893	UBQLN4	ubiquilin 4 [Source:HGNC Symbol;Acc:...
57103	TIGAR	TP53 induced glycolysis regulatory p...
572	BAD	BCL2 associated agonist of cell deat...
57521	RPTOR	regulatory associated protein of MTO...
57533	TBC1D14	TBC1 domain family member 14 [Source...
57535	ELAPOR1	endosome-lysosome associated apoptos...
57602	USP36	ubiquitin specific peptidase 36 [Sou...
5768	QSOX1	quiescin sulfhydryl oxidase 1 [Sourc...
57761	TRIB3	tribbles pseudokinase 3 [Source:HGNC...
58528	RRAGD	Ras related GTP binding D [Source:HG...
58533	SNX6	sorting nexin 6 [Source:HGNC Symbol;...
5899	RALB	RAS like proto-oncogene B [Source:HG...
596	BCL2	BCL2 apoptosis regulator [Source:HGN...
5988	RFPL1	ret finger protein like 1 [Source:HG...
6009	RHEB	Ras homolog, mTORC1 binding [Source:...
60412	EXOC4	exocyst complex component 4 [Source:...
6048	RNF5	ring finger protein 5 [Source:HGNC S...
60592	SCOC	short coiled-coil protein [Source:HG...
60673	ATG101	autophagy related 101 [Source:HGNC S...
6093	ROCK1	Rho associated coiled-coil containin...
64112	MOAP1	modulator of apoptosis 1 [Source:HGN...
64121	RRAGC	Ras related GTP binding C [Source:HG...
64127	NOD2	nucleotide binding oligomerization d...
64223	MLST8	MTOR associated protein, LST8 homolo...
65018	PINK1	PTEN induced kinase 1 [Source:HGNC S...
66036	MTMR9	myotubularin related protein 9 [Sour...
6622	SNCA	synuclein alpha [Source:HGNC Symbol;...
6625	SNRNP70	small nuclear ribonucleoprotein U1 s...
664	BNIP3	BCL2 interacting protein 3 [Source:H...
665	BNIP3L	BCL2 interacting protein 3 like [Sou...
666	BOK	BCL2 family apoptosis regulator BOK ...
6720	SREBF1	sterol regulatory element binding tr...
6721	SREBF2	sterol regulatory element binding tr...
6737	TRIM21	tripartite motif containing 21 [Sour...
6774	STAT3	signal transducer and activator of t...
6794	STK11	serine/threonine kinase 11 [Source:H...
6829	SUPT5H	SPT5 homolog, DSIF elongation factor...
6885	MAP3K7	mitogen-activated protein kinase kin...
706	TSPO	translocator protein [Source:HGNC Sy...
7107	GPR137B	G protein-coupled receptor 137B [Sou...
7157	TP53	tumor protein p53 [Source:HGNC Symbo...
7248	TSC1	TSC complex subunit 1 [Source:HGNC S...
7249	TSC2	TSC complex subunit 2 [Source:HGNC S...
729974	RFPL4AL1	ret finger protein like 4A like 1 [S...
7345	UCHL1	ubiquitin C-terminal hydrolase L1 [S...
7405	UVRAG	UV radiation resistance associated [...
7416	VDAC1	voltage dependent anion channel 1 [S...
7428	VHL	von Hippel-Lindau tumor suppressor [...
7855	FZD5	frizzled class receptor 5 [Source:HG...
79142	PHF23	PHD finger protein 23 [Source:HGNC S...
79156	PLEKHF1	pleckstrin homology and FYVE domain ...
7942	TFEB	transcription factor EB [Source:HGNC...
79443	FYCO1	FYVE and coiled-coil domain autophag...
7957	EPM2A	EPM2A glucan phosphatase, laforin [S...
79837	PIP4K2C	phosphatidylinositol-5-phosphate 4-k...
80149	ZC3H12A	zinc finger CCCH-type containing 12A...
80317	ZKSCAN3	zinc finger with KRAB and SCAN domai...
80772	CPTP	ceramide-1-phosphate transfer protei...
8131	NPRL3	NPR3 like, GATOR1 complex subunit [S...
8140	SLC7A5	solute carrier family 7 member 5 [So...
81603	TRIM8	tripartite motif containing 8 [Sourc...
823	CAPN1	calpain 1 [Source:HGNC Symbol;Acc:HG...
826	CAPNS1	calpain small subunit 1 [Source:HGNC...
836	CASP3	caspase 3 [Source:HGNC Symbol;Acc:HG...
83667	SESN2	sestrin 2 [Source:HGNC Symbol;Acc:HG...
8396	PIP4K2B	phosphatidylinositol-5-phosphate 4-k...
8408	ULK1	unc-51 like autophagy activating kin...
84148	KAT8	lysine acetyltransferase 8 [Source:H...
84219	WDR24	WD repeat domain 24 [Source:HGNC Sym...
84749	USP30	ubiquitin specific peptidase 30 [Sou...
84861	KLHL22	kelch like family member 22 [Source:...
8517	IKBKG	inhibitor of nuclear factor kappa B ...
85363	TRIM5	tripartite motif containing 5 [Sourc...
8672	EIF4G3	eukaryotic translation initiation fa...
8678	BECN1	beclin 1 [Source:HGNC Symbol;Acc:HGN...
8723	SNX4	sorting nexin 4 [Source:HGNC Symbol;...
8767	RIPK2	receptor interacting serine/threonin...
8851	CDK5R1	cyclin dependent kinase 5 regulatory...
8897	MTMR3	myotubularin related protein 3 [Sour...
8925	HERC1	HECT and RLD domain containing E3 ub...
8975	USP13	ubiquitin specific peptidase 13 [Sou...
8992	ATP6V0E1	ATPase H+ transporting V0 subunit e1...
90070	LACRT	lacritin [Source:HGNC Symbol;Acc:HGN...
90423	ATP6V1E2	ATPase H+ transporting V1 subunit E2...
90427	BMF	Bcl2 modifying factor [Source:HGNC S...
90678	LRSAM1	leucine rich repeat and sterile alph...
9100	USP10	ubiquitin specific peptidase 10 [Sou...
9110	MTMR4	myotubularin related protein 4 [Sour...
9114	ATP6V0D1	ATPase H+ transporting V0 subunit d1...
9140	ATG12	autophagy related 12 [Source:HGNC Sy...
92140	MTDH	metadherin [Source:HGNC Symbol;Acc:H...
92196	DAPL1	death associated protein like 1 [Sou...
94103	ORMDL3	ORMDL sphingolipid biosynthesis regu...
94241	TP53INP1	tumor protein p53 inducible nuclear ...
9474	ATG5	autophagy related 5 [Source:HGNC Sym...
9517	SPTLC2	serine palmitoyltransferase long cha...
9528	TMEM59	transmembrane protein 59 [Source:HGN...
9531	BAG3	BAG cochaperone 3 [Source:HGNC Symbo...
9550	ATP6V1G1	ATPase H+ transporting V1 subunit G1...
9554	SEC22B	SEC22 homolog B, vesicle trafficking...
9559	VPS26A	VPS26 retromer complex component A [...
9637	FEZ2	fasciculation and elongation protein...
9638	FEZ1	fasciculation and elongation protein...
9681	DEPDC5	DEP domain containing 5, GATOR1 subc...
9682	KDM4A	lysine demethylase 4A [Source:HGNC S...
9706	ULK2	unc-51 like autophagy activating kin...
9711	RUBCN	rubicon autophagy regulator [Source:...
9776	ATG13	autophagy related 13 [Source:HGNC Sy...
9817	KEAP1	kelch like ECH associated protein 1 ...
9821	RB1CC1	RB1 inducible coiled-coil 1 [Source:

## Sheet: 222-gene list
Supplementary Table S1: Detailed information of the autophagy-associated gene signatures
e）222-gene list
GeneId	Gene Symbol	Name
55626	AMBRA1	autophagy/beclin-1 regulator 1
8542	APOL1	apolipoprotein L, 1
405	ARNT	aryl hydrocarbon receptor nuclear translocator
410	ARSA	arylsulfatase A
411	ARSB	arylsulfatase B
468	ATF4	activating transcription factor 4 (tax-responsive enhancer element B67)
22926	ATF6	activating transcription factor 6
83734	ATG10	ATG10 autophagy related 10 homolog (S. cerevisiae)
9140	ATG12	ATG12 autophagy related 12 homolog (S. cerevisiae)
55054	ATG16L1	ATG16 autophagy related 16-like 1 (S. cerevisiae)
89849	ATG16L2	ATG16 autophagy related 16-like 2 (S. cerevisiae)
23130	ATG2A	ATG2 autophagy related 2 homolog A (S. cerevisiae)
55102	ATG2B	ATG2 autophagy related 2 homolog B (S. cerevisiae)
64422	ATG3	ATG3 autophagy related 3 homolog (S. cerevisiae)
115201	ATG4A	ATG4 autophagy related 4 homolog A (S. cerevisiae)
23192	ATG4B	ATG4 autophagy related 4 homolog B (S. cerevisiae)
84938	ATG4C	ATG4 autophagy related 4 homolog C (S. cerevisiae)
84971	ATG4D	ATG4 autophagy related 4 homolog D (S. cerevisiae)
9474	ATG5	ATG5 autophagy related 5 homolog (S. cerevisiae)
10533	ATG7	ATG7 autophagy related 7 homolog (S. cerevisiae)
79065	ATG9A	ATG9 autophagy related 9 homolog A (S. cerevisiae)
285973	ATG9B	ATG9 autophagy related 9 homolog B (S. cerevisiae)
471	ATIC	5-aminoimidazole-4-carboxamide ribonucleotide formyltransferase/IMP cyclohydrolase
573	BAG1	BCL2-associated athanogene
9531	BAG3	BCL2-associated athanogene 3
578	BAK1	BCL2-antagonist/killer 1
581	BAX	BCL2-associated X protein
596	BCL2	B-cell CLL/lymphoma 2
598	BCL2L1	BCL2-like 1
8678	BECN1	beclin 1, autophagy related
637	BID	BH3 interacting domain death agonist
332	BIRC5	baculoviral IAP repeat-containing 5
57448	BIRC6	baculoviral IAP repeat-containing 6
662	BNIP1	BCL2/adenovirus E1B 19kDa interacting protein 1
664	BNIP3	BCL2/adenovirus E1B 19kDa interacting protein 3
665	BNIP3L	BCL2/adenovirus E1B 19kDa interacting protein 3-like
60673	C12orf44	chromosome 12 open reading frame 44
23591	C17orf88	chromosome 17 open reading frame 88
10241	CALCOCO2	calcium binding and coiled-coil domain 2
10645	CAMKK2	calcium/calmodulin-dependent protein kinase kinase 2, beta
821	CANX	calnexin
823	CAPN1	calpain 1, (mu/I) large subunit
11132	CAPN10	calpain 10
824	CAPN2	calpain 2, (m/II) large subunit
826	CAPNS1	calpain, small subunit 1
834	CASP1	caspase 1, apoptosis-related cysteine peptidase (interleukin 1, beta, convertase)
836	CASP3	caspase 3, apoptosis-related cysteine peptidase
837	CASP4	caspase 4, apoptosis-related cysteine peptidase
841	CASP8	caspase 8, apoptosis-related cysteine peptidase
6347	CCL2	chemokine (C-C motif) ligand 2
729230	CCR2	chemokine (C-C motif) receptor 2
4179	CD46	CD46 molecule, complement regulatory protein
1026	CDKN1A	cyclin-dependent kinase inhibitor 1A (p21, Cip1)
1027	CDKN1B	cyclin-dependent kinase inhibitor 1B (p27, Kip1)
1029	CDKN2A	cyclin-dependent kinase inhibitor 2A (melanoma, p16, inhibits CDK4)
8837	CFLAR	CASP8 and FADD-like apoptosis regulator
25978	CHMP2B	chromatin modifying protein 2B
128866	CHMP4B	chromatin modifying protein 4B
1201	CLN3	ceroid-lipofuscinosis, neuronal 3
1508	CTSB	cathepsin B
1509	CTSD	cathepsin D
1514	CTSL1	cathepsin L1
6376	CX3CL1	chemokine (C-X3-C motif) ligand 1
7852	CXCR4	chemokine (C-X-C motif) receptor 4
1612	DAPK1	death-associated protein kinase 1
23604	DAPK2	death-associated protein kinase 2
1649	DDIT3	DNA-damage-inducible transcript 3
9077	DIRAS3	DIRAS family, GTP-binding RAS-like 3
10395	DLC1	deleted in liver cancer 1
3337	DNAJB1	DnaJ (Hsp40) homolog, subfamily B, member 1
4189	DNAJB9	DnaJ (Hsp40) homolog, subfamily B, member 9
55332	DRAM1	DNA-damage regulated autophagy modulator 1
9695	EDEM1	ER degradation enhancer, mannosidase alpha-like 1
1938	EEF2	eukaryotic translation elongation factor 2
29904	EEF2K	eukaryotic elongation factor-2 kinase
1956	EGFR	epidermal growth factor receptor (erythroblastic leukemia viral (v-erb-b) oncogene homolog, avian)
5610	EIF2AK2	eukaryotic translation initiation factor 2-alpha kinase 2
9451	EIF2AK3	eukaryotic translation initiation factor 2-alpha kinase 3
1965	EIF2S1	eukaryotic translation initiation factor 2, subunit 1 alpha, 35kDa
1978	EIF4EBP1	eukaryotic translation initiation factor 4E binding protein 1
1981	EIF4G1	eukaryotic translation initiation factor 4 gamma, 1
2064	ERBB2	v-erb-b2 erythroblastic leukemia viral oncogene homolog 2, neuro/glioblastoma derived oncogene homolog (avian)
2081	ERN1	endoplasmic reticulum to nucleus signaling 1
30001	ERO1L	ERO1-like (S. cerevisiae)
8772	FADD	Fas (TNFRSF6)-associated via death domain
55578	FAM48A	family with sequence similarity 48, member A
355	FAS	Fas (TNF receptor superfamily, member 6)
2280	FKBP1A	FK506 binding protein 1A, 12kDa
2281	FKBP1B	FK506 binding protein 1B, 12.6 kDa
2353	FOS	FBJ murine osteosarcoma viral oncogene homolog
2308	FOXO1	forkhead box O1
2309	FOXO3	forkhead box O3
2548	GAA	glucosidase, alpha; acid
11337	GABARAP	GABA(A) receptor-associated protein
23710	GABARAPL1	GABA(A) receptor-associated protein like 1
11345	GABARAPL2	GABA(A) receptor-associated protein-like 2
2597	GAPDH	glyceraldehyde-3-phosphate dehydrogenase
2773	GNAI3	guanine nucleotide binding protein (G protein), alpha inhibiting activity polypeptide 3
10399	GNB2L1	guanine nucleotide binding protein (G protein), beta polypeptide 2-like 1
57120	GOPC	golgi-associated PDZ and coiled-coil motif containing
2894	GRID1	glutamate receptor, ionotropic, delta 1
2895	GRID2	glutamate receptor, ionotropic, delta 2
3065	HDAC1	histone deacetylase 1
10013	HDAC6	histone deacetylase 6
9146	HGS	hepatocyte growth factor-regulated tyrosine kinase substrate
3091	HIF1A	hypoxia inducible factor 1, alpha subunit (basic helix-loop-helix transcription factor)
3326	HSP90AB1	heat shock protein 90kDa alpha (cytosolic), class B member 1
3309	HSPA5	heat shock 70kDa protein 5 (glucose-regulated protein, 78kDa)
3312	HSPA8	heat shock 70kDa protein 8
26353	HSPB8	heat shock 22kDa protein 8
3458	IFNG	interferon, gamma
3551	IKBKB	inhibitor of kappa light polypeptide gene enhancer in B-cells, kinase beta
9641	IKBKE	inhibitor of kappa light polypeptide gene enhancer in B-cells, kinase epsilon
11009	IL24	interleukin 24
345611	IRGM	immunity-related GTPase family, M
3675	ITGA3	integrin, alpha 3 (antigen CD49C, alpha 3 subunit of VLA-3 receptor)
3655	ITGA6	integrin, alpha 6
3688	ITGB1	integrin, beta 1 (fibronectin receptor, beta polypeptide, antigen CD29 includes MDF2, MSK12)
3691	ITGB4	integrin, beta 4
3708	ITPR1	inositol 1,4,5-triphosphate receptor, type 1
9711	KIAA0226	KIAA0226
9776	KIAA0652	KIAA0652
22863	KIAA0831	KIAA0831
3799	KIF5B	kinesin family member 5B
54800	KLHL24	kelch-like 24 (Drosophila)
3916	LAMP1	lysosomal-associated membrane protein 1
3920	LAMP2	lysosomal-associated membrane protein 2
84557	MAP1LC3A	microtubule-associated protein 1 light chain 3 alpha
81631	MAP1LC3B	microtubule-associated protein 1 light chain 3 beta
440738	MAP1LC3C	microtubule-associated protein 1 light chain 3 gamma
5609	MAP2K7	mitogen-activated protein kinase kinase 7
5594	MAPK1	mitogen-activated protein kinase 1
5595	MAPK3	mitogen-activated protein kinase 3
5599	MAPK8	mitogen-activated protein kinase 8
9479	MAPK8IP1	mitogen-activated protein kinase 8 interacting protein 1
5601	MAPK9	mitogen-activated protein kinase 9
51360	MBTPS2	membrane-bound transcription factor peptidase, site 2
64223	MLST8	MTOR associated protein, LST8 homolog (S. cerevisiae)
64419	MTMR14	myotubularin related protein 14
2475	MTOR	mechanistic target of rapamycin (serine/threonine kinase)
4609	MYC	v-myc myelocytomatosis viral oncogene homolog (avian)
92345	NAF1	nuclear assembly factor 1 homolog (S. cerevisiae)
10135	NAMPT	nicotinamide phosphoribosyltransferase
4077	NBR1	neighbor of BRCA1 gene 1
10787	NCKAP1	NCK-associated protein 1
4780	NFE2L2	nuclear factor (erythroid-derived 2)-like 2
4790	NFKB1	nuclear factor of kappa light polypeptide gene enhancer in B-cells 1
159296	NKX2-3	NK2 transcription factor related, locus 3 (Drosophila)
58484	NLRC4	NLR family, CARD domain containing 4
4864	NPC1	Niemann-Pick disease, type C1
3084	NRG1	neuregulin 1
9542	NRG2	neuregulin 2
10718	NRG3	neuregulin 3
5034	P4HB	prolyl 4-hydroxylase, beta polypeptide
5071	PARK2	Parkinson disease (autosomal recessive, juvenile) 2, parkin
142	PARP1	poly (ADP-ribose) polymerase 1
8682	PEA15	phosphoprotein enriched in astrocytes 15
27043	PELP1	proline, glutamate and leucine rich protein 1
5195	PEX14	peroxisomal biogenesis factor 14
8504	PEX3	peroxisomal biogenesis factor 3
5289	PIK3C3	phosphoinositide-3-kinase, class 3
30849	PIK3R4	phosphoinositide-3-kinase, regulatory subunit 4
65018	PINK1	PTEN induced putative kinase 1
23645	PPP1R15A	protein phosphatase 1, regulatory (inhibitor) subunit 15A
5564	PRKAB1	protein kinase, AMP-activated, beta 1 non-catalytic subunit
5573	PRKAR1A	protein kinase, cAMP-dependent, regulatory, type I, alpha (tissue specific extinguisher 1)
5580	PRKCD	protein kinase C, delta
5588	PRKCQ	protein kinase C, theta
5728	PTEN	phosphatase and tensin homolog
5753	PTK6	PTK6 protein tyrosine kinase 6
8766	RAB11A	RAB11A, member RAS oncogene family
5861	RAB1A	RAB1A, member RAS oncogene family
53917	RAB24	RAB24, member RAS oncogene family
83452	RAB33B	RAB33B, member RAS oncogene family
5868	RAB5A	RAB5A, member RAS oncogene family
7879	RAB7A	RAB7A, member RAS oncogene family
5879	RAC1	ras-related C3 botulinum toxin substrate 1 (rho family, small GTP binding protein Rac1)
5894	RAF1	v-raf-1 murine leukemia viral oncogene homolog 1
5925	RB1	retinoblastoma 1
9821	RB1CC1	RB1-inducible coiled-coil 1
5970	RELA	v-rel reticuloendotheliosis viral oncogene homolog A (avian)
10287	RGS19	regulator of G-protein signaling 19
6009	RHEB	Ras homolog enriched in brain
6198	RPS6KB1	ribosomal protein S6 kinase, 70kDa, polypeptide 1
57521	RPTOR	regulatory associated protein of MTOR, complex 1
56681	SAR1A	SAR1 homolog A (S. cerevisiae)
5265	SERPINA1	serpin peptidase inhibitor, clade A (alpha-1 antiproteinase, antitrypsin), member 1
83667	SESN2	sestrin 2
51100	SH3GLB1	SH3-domain GRB2-like endophilin B1
23411	SIRT1	sirtuin (silent mating type information regulation 2 homolog) 1 (S. cerevisiae)
22933	SIRT2	sirtuin (silent mating type information regulation 2 homolog) 2 (S. cerevisiae)
8877	SPHK1	sphingosine kinase 1
83985	SPNS1	spinster homolog 1 (Drosophila)
8878	SQSTM1	sequestosome 1
6767	ST13	suppression of tumorigenicity 13 (colon carcinoma) (Hsp70 interacting protein)
6794	STK11	serine/threonine kinase 11
29110	TBK1	TANK-binding kinase 1
10548	TM9SF1	transmembrane 9 superfamily member 1
81671	TMEM49	transmembrane protein 49
157753	TMEM74	transmembrane protein 74
8743	TNFSF10	tumor necrosis factor (ligand) superfamily, member 10
7157	TP53	tumor protein p53
58476	TP53INP2	tumor protein p53 inducible nuclear protein 2
8626	TP63	tumor protein p63
7161	TP73	tumor protein p73
7248	TSC1	tuberous sclerosis 1
7249	TSC2	tuberous sclerosis 2
286319	TUSC1	tumor suppressor candidate 1
8408	ULK1	unc-51-like kinase 1 (C. elegans)
9706	ULK2	unc-51-like kinase 2 (C. elegans)
25989	ULK3	unc-51-like kinase 3 (C. elegans)
9100	USP10	ubiquitin specific peptidase 10
7405	UVRAG	UV radiation resistance associated gene
9341	VAMP3	vesicle-associated membrane protein 3 (cellubrevin)
6845	VAMP7	vesicle-associated membrane protein 7
7422	VEGFA	vascular endothelial growth factor A
23001	WDFY3	WD repeat and FYVE domain containing 3
11152	WDR45	WD repeat domain 45
56270	WDR45L	WDR45-like
55062	WIPI1	WD repeat domain, phosphoinositide interacting 1
26100	WIPI2	WD repeat domain, phosphoinositide interacting 2
53349	ZFYVE1	zinc finger, FYVE domain containing 1
